# Supplementary material for: Brain Abscesses in Domestic Ruminants: Clinicopathological and Bacteriological Approaches
Source: Microorganisms. 2024 Jul 13;12(7):1424. doi: 10.3390/microorganisms12071424 (PMC11279287; doi:10.3390/microorganisms12071424)
Supplement: Supplementary file 1 [file microorganisms-12-01424-s001.zip]

Archive with 2 entries (2 files):
- Video S1 - Case 3 - Circling.mp4
- Video S2 - Case 5 - Circling .mp4
